# Supplementary material for: Coarse-Grained Simulations on Polyethylene Crystal Network Formation and Microstructure Analysis
Source: Polymers (Basel). 2024 Apr 7;16(7):1007. doi: 10.3390/polym16071007 (PMC11013834; doi:10.3390/polym16071007)
Supplement: Supplementary file 1 [file polymers-16-01007-s001.zip]

Archive with 1 entries (1 files):
- polymers-2924181-supplementary.pdf
